# Supplementary material for: Evaluation of Unsaponifiable Fraction of Avocado Oil on Liver and Kidney Mitochondrial Function in Rats Fed a High-Fat and High-Carbohydrate Diet
Source: Metabolites. 2024 Aug 4;14(8):431. doi: 10.3390/metabo14080431 (PMC11487379; doi:10.3390/metabo14080431)
Supplement: Supplementary file 1 [file metabolites-14-00431-s001.zip]

Archive with 1 entries (1 files):
- metabolites-3112588-supplementary.pdf
